# Supplementary material for: Ablation of Selenbp1 Alters Lipid Metabolism via the Pparα Pathway in Mouse Kidney
Source: Int J Mol Sci. 2021 May 19;22(10):5334. doi: 10.3390/ijms22105334 (PMC8159118; doi:10.3390/ijms22105334)
Supplement: Supplementary file 1 [file ijms-22-05334-s001.zip]

Archive with 1 entries (1 files):
- ijms-1189421-supplementary.pdf
